# Supplementary material for: Factors Involved in the Persistence of a Shiga Toxin-Producing Escherichia coli O157:H7 Strain in Bovine Feces and Gastro-Intestinal Content
Source: Front Microbiol. 2018 Mar 9;9:375. doi: 10.3389/fmicb.2018.00375 (PMC5854682; doi:10.3389/fmicb.2018.00375)
Supplement: Supplementary file 2 [file DataSheet1.XLSX]

## Sheet: Feuille1
Query (MC2 CDS)	Query Length (bp)	Subject (VFDB genes)	Subject Name	Type	Subject Description	%id	Alignment Length (bp)	Coverage (%)	Mismatches	Gap Openings	Query Start	Query End	Subject Start	Subject End	E Value	Bit Score
lcl|NJDB01000025.1_cds_OXL47314.1_1	252	VFG040997	aaiQ	T6SS	(aaiQ) - [AAI/SCI-II (SS182)] [Escherichia coli O44:H18 042]	91.27	252	100	21	1	1	252	1	251	5e-99	342
lcl|NJDB01000235.1_cds_OXL45575.1_1	324	VFG040998	aaiR	T6SS	(aaiR) - [AAI/SCI-II (SS182)] [Escherichia coli O44:H18 042]	97.84	324	100	7	0	1	324	141	464	5e-164	560
lcl|NJDB01000007.1_cds_OXL49444.1_1	2109	VFG035841(gi:254793002)	aec15	T6SS	(aec15) hypothetical protein [ACE T6SS (CVF736)] [Escherichia coli O157:H7 str. TW14359]	100	2109	100	0	0	1	2109	37	2145	0	3895
lcl|NJDB01000038.1_cds_OXL46609.1_5	501	VFG035783(gi:15799913)	aec17	T6SS	(aec17) hypothetical protein [EHS (SS185)] [Escherichia coli O157:H7 str. EDL933]	100	501	100	0	0	1	501	1	501	0	926
lcl|NJDB01000038.1_cds_OXL46611.1_7	1392	VFG035760(gi:15799911)	aec18	T6SS	(aec18) hypothetical protein [EHS (SS185)] [Escherichia coli O157:H7 str. EDL933]	100	1392	100	0	0	1	1392	1	1392	0	2571
lcl|NJDB01000038.1_cds_OXL46612.1_8	414	VFG035735(gi:15799910)	aec19	T6SS	(aec19) hypothetical protein [EHS (SS185)] [Escherichia coli O157:H7 str. EDL933]	100	414	100	0	0	1	414	1	414	0	765
lcl|NJDB01000038.1_cds_OXL46614.1_10	1083	VFG035686(gi:15799908)	aec22	T6SS	(aec22) hypothetical protein [EHS (SS185)] [Escherichia coli O157:H7 str. EDL933]	100	1083	100	0	0	1	1083	1	1083	0	2001
lcl|NJDB01000038.1_cds_OXL46615.1_11	1281	VFG035662(gi:15829481)	aec23	T6SS	(aec23) hypothetical protein [ACE T6SS (CVF736)] [Escherichia coli O157:H7 str. Sakai]	100	1281	100	0	0	1	1281	1	1281	0	2366
lcl|NJDB01000038.1_cds_OXL46616.1_12	525	VFG035635(gi:15799906)	aec24	T6SS	(aec24) hypothetical protein [EHS (SS185)] [Escherichia coli O157:H7 str. EDL933]	100	525	100	0	0	1	525	1	525	0	970
lcl|NJDB01000038.1_cds_OXL46617.1_13	1332	VFG035610(gi:15799905)	aec25	T6SS	(aec25) hypothetical protein [EHS (SS185)] [Escherichia coli O157:H7 str. EDL933]	100	1332	100	0	0	1	1332	1	1332	0	2460
lcl|NJDB01000038.1_cds_OXL46618.1_14	762	VFG035584(gi:15799904)	aec26	T6SS	(aec26) hypothetical protein [EHS (SS185)] [Escherichia coli O157:H7 str. EDL933]	100	762	100	0	0	1	762	1	762	0	1408
lcl|NJDB01000038.1_cds_OXL46619.1_15	2778	VFG035566(gi:254791353)	aec27 / clpV	T6SS	(aec27/clpV) Hsp100/Clp ATPase [ACE T6SS (CVF736)] [Escherichia coli O157:H7 str. TW14359]	99.96	2778	100	1	0	1	2778	1	2778	0	5125
lcl|NJDB01000038.1_cds_OXL46620.1_16	744	VFG035532(gi:15799902)	aec28	T6SS	(aec28) hypothetical protein [EHS (SS185)] [Escherichia coli O157:H7 str. EDL933]	100	744	100	0	0	1	744	1	744	0	1375
lcl|NJDB01000038.1_cds_OXL46621.1_17	1413	VFG035513(gi:291281040)	aec29	T6SS	(aec29) ImpA domain protein [ACE T6SS (CVF736)] [Escherichia coli O55:H7 str. CB9615]	100	1413	100	0	0	1	1413	1	1413	0	2610
lcl|NJDB01000038.1_cds_OXL46622.1_18	3465	VFG035490(gi:387505144)	aec30	T6SS	(aec30) hypothetical protein [ACE T6SS (CVF736)] [Escherichia coli O55:H7 str. RM12579]	100	3465	100	0	0	1	3465	61	3525	0	6399
lcl|NJDB01000038.1_cds_OXL46623.1_19	1410	VFG035464(gi:291281038)	aec31	T6SS	(aec31) ImpA domain protein [ACE T6SS (CVF736)] [Escherichia coli O55:H7 str. CB9615]	100	1410	100	0	0	1	1410	91	1500	0	2604
lcl|NJDB01000038.1_cds_OXL46624.1_20	480	VFG035434(gi:15799897)	aec32	T6SS	(aec32) hypothetical protein [ACE T6SS (CVF736)] [Escherichia coli O157:H7 str. EDL933]	100	480	100	0	0	1	480	1	480	0	887
lcl|NJDB01000022.1_cds_OXL47585.1_36	1656	VFG001444(gi:9965749)	aslA		(aslA) putative arylsulfatase [AslA (VF0238)] [Escherichia coli O18:K1:H7 str. RS218]	93.91	1429	86.2923	86	1	1	1429	1	1428	0	2156
lcl|NJDB01000037.1_cds_OXL46678.1_49	2091	VFG001731(gi:26249445)	iha / irgA	Adhesion/Iron	(c3610) bifunctional enterobactin receptor/adhesin protein [IrgA homolog adhesin (Iha) (AI324)] [Escherichia coli CFT073]	99.71	2091	100	6	0	1	2091	1	2091	0	3829
lcl|NJDB01000083.1_cds_OXL45897.1_2	2580	VFG036018(gi:260854504)	cah	Adhesion	(cah) AidA-I adhesin [Cah, AIDA-I type (CVF745)] [Escherichia coli O26:H11 str. 11368]	95.97	2582	100.078	100	4	1	2580	169	2748	0	4189
lcl|NJDB01000014.1_cds_OXL48423.1_39	324	VFG000830(gi:15804247)	cesAB	LEE	(cesAB) chaperone for EspA and EspB [LEE encoded T3SS (SS020)] [Escherichia coli O157:H7 str. EDL933]	99.69	324	100	1	0	1	324	1	324	2e-174	593
lcl|NJDB01000014.1_cds_OXL48413.1_29	456	VFG000820(gi:15804237)	cesD	LEE	(cesD) chaperone for EspB and EspD [TTSS (VF0191)] [Escherichia coli O157:H7 str. EDL933]	100	456	100	0	0	1	456	1	456	0	843
lcl|NJDB01000014.1_cds_OXL48390.1_6	408	VFG000797(gi:15804214)	cesD2	LEE	(cesD2) chaperone for EspD [LEE encoded T3SS (SS020)] [Escherichia coli O157:H7 str. EDL933]	100	408	100	0	0	1	408	1	408	0	754
lcl|NJDB01000014.1_cds_OXL48400.1_16	384	VFG000807(gi:15804224)	cesF	LEE	(cesF) CesF, chaperone for EspF [TTSS (VF0191)] [Escherichia coli O157:H7 str. EDL933]	100	384	100	0	0	1	384	1	384	0	710
lcl|NJDB01000014.1_cds_OXL48407.1_23	354	VFG000814(gi:15804231)	cesL	LEE	(cesL) chaperone for SepL [LEE encoded T3SS (SS020)] [Escherichia coli O157:H7 str. EDL933]	100	354	100	0	0	1	354	1	354	0	654
lcl|NJDB01000014.1_cds_OXL48397.1_13	471	VFG000804(gi:15804221)	cesT	LEE	(cesT) chaperone for SepD [LEE encoded T3SS (SS020)] [Escherichia coli O157:H7 str. EDL933]	100	471	100	0	0	1	471	1	471	0	870
lcl|NJDB01000015.1_cds_OXL48370.1_130	1965	VFG043094(gi:15802300)	cheA	Flagelle	(cheA) chemotaxis protein CheA [peritrichous flagella (AI140)] [Escherichia coli O157:H7 str. EDL933]	99.95	1965	100	1	0	1	1965	1	1965	0	3626
lcl|NJDB01000015.1_cds_OXL48365.1_125	1050	VFG043090(gi:15802295)	cheB	Flagelle	(cheB) chemotaxis-specific methylesterase [peritrichous flagella (AI140)] [Escherichia coli O157:H7 str. EDL933]	99.9	1050	100	1	0	1	1050	1	1050	0	1936
lcl|NJDB01000015.1_cds_OXL48366.1_126	861	VFG043091(gi:15802296)	cheR	Flagelle	(cheR) chemotaxis methyltransferase CheR [peritrichous flagella (AI140)] [Escherichia coli O157:H7 str. EDL933]	100	861	100	0	0	1	861	1	861	0	1591
lcl|NJDB01000015.1_cds_OXL48369.1_129	504	VFG043093(gi:15802299)	cheW	Flagelle	(cheW) purine-binding chemotaxis protein [peritrichous flagella (AI140)] [Escherichia coli O157:H7 str. EDL933]	99.6	504	100	2	0	1	504	1	504	0	924
lcl|NJDB01000015.1_cds_OXL48364.1_124	390	VFG043089(gi:15802294)	cheY	Flagelle	(cheY) chemotaxis regulatory protein CheY [peritrichous flagella (AI140)] [Escherichia coli O157:H7 str. EDL933]	99.74	390	100	1	0	1	390	1	390	0	717
lcl|NJDB01000015.1_cds_OXL48363.1_123	645	VFG043088(gi:15802293)	cheZ	Flagelle	(cheZ) chemotaxis regulator CheZ [peritrichous flagella (AI140)] [Escherichia coli O157:H7 str. EDL933]	100	645	100	0	0	1	645	1	645	0	1192
lcl|NJDB01000019.1_cds_OXL47859.1_18	1983	VFG034265(gi:291284872)	chuA	iron	(chuA) outer membrane heme/hemoglobin receptor ChuA [Hemin uptake (CVF460)] [Escherichia coli O55:H7 str. CB9615]	100	1983	100	0	0	1	1983	1	1983	0	3663
lcl|NJDB01000019.1_cds_OXL47858.1_17	1029	VFG012592(gi:15833633)	chuS	iron	(chuS) hypothetical protein [Hemin uptake (CVF460)] [Escherichia coli O157:H7 str. Sakai]	100	1029	100	0	0	1	1029	1	1029	0	1901
lcl|NJDB01000019.1_cds_OXL47860.1_20	993	VFG034293(gi:218707131)	chuT	iron	(chuT) putative periplasmic binding protein [Hemin uptake (CVF460)] [Escherichia coli O17:K52:H18 str. UMN026]	99.09	993	100	9	0	1	993	1	993	0	1784
lcl|NJDB01000019.1_cds_OXL47864.1_24	957	VFG034355(gi:291284878)	chuU	iron	(chuU) permease of iron compound ABC transporter [Hemin uptake (CVF460)] [Escherichia coli O55:H7 str. CB9615]	100	957	100	0	0	1	957	37	993	0	1768
lcl|NJDB01000019.1_cds_OXL47861.1_21	1338	VFG012609(gi:15804047)	chuW	iron	(chuW) coproporphyrinogen III oxidase [Chu (VF0234)] [Escherichia coli O157:H7 str. EDL933]	100	1338	100	0	0	1	1338	1	1338	0	2471
lcl|NJDB01000019.1_cds_OXL47862.1_22	495	VFG012615(gi:15804048)	chuX	iron	(chuX) hypothetical protein [Chu (VF0234)] [Escherichia coli O157:H7 str. EDL933]	100	495	100	0	0	1	495	1	495	0	915
lcl|NJDB01000019.1_cds_OXL47863.1_23	624	VFG012621(gi:15804049)	chuY	iron	(chuY) hypothetical protein [Chu (VF0234)] [Escherichia coli O157:H7 str. EDL933]	100	624	100	0	0	1	624	1	624	0	1153
lcl|NJDB01000020.1_cds_OXL47754.1_25	459	VFG042730(gi:15801159)	csgA	Adhesion	(csgA) cryptic curlin major subunit [curli fibers (AI093)] [Escherichia coli O157:H7 str. EDL933]	100	459	100	0	0	1	459	1	459	0	848
lcl|NJDB01000020.1_cds_OXL47753.1_24	456	VFG042729(gi:15801158)	csgB	Adhesion	(csgB) curlin minor subunit [curli fibers (AI093)] [Escherichia coli O157:H7 str. EDL933]	100	456	100	0	0	1	456	1	456	0	843
lcl|NJDB01000020.1_cds_OXL47755.1_26	333	VFG042731(gi:15801160)	csgC	Adhesion	(csgC) putative autoagglutination protein [curli fibers (AI093)] [Escherichia coli O157:H7 str. EDL933]	100	333	100	0	0	1	333	1	333	0	616
lcl|NJDB01000020.1_cds_OXL47751.1_21	651	VFG042728(gi:15801157)	csgD	Adhesion	(csgD) DNA-binding transcriptional regulator CsgD [curli fibers (AI093)] [Escherichia coli O157:H7 str. EDL933]	100	651	100	0	0	1	651	1	651	0	1203
lcl|NJDB01000020.1_cds_OXL47750.1_20	390	VFG042727(gi:15801156)	csgE	Adhesion	(csgE) curli assembly protein CsgE [curli fibers (AI093)] [Escherichia coli O157:H7 str. EDL933]	100	390	100	0	0	1	390	1	390	0	721
lcl|NJDB01000020.1_cds_OXL47749.1_19	417	VFG042726(gi:15801155)	csgF	Adhesion	(csgF) curli assembly protein CsgF [curli fibers (AI093)] [Escherichia coli O157:H7 str. EDL933]	99.76	417	100	1	0	1	417	1	417	0	767
lcl|NJDB01000020.1_cds_OXL47748.1_18	834	VFG042725(gi:15801154)	csgG	Adhesion	(csgG) curli production assembly/transport component, 2nd curli operon [curli fibers (AI093)] [Escherichia coli O157:H7 str. EDL933]	100	834	100	0	0	1	834	1	834	0	1541
lcl|NJDB01000014.1_cds_OXL48396.1_12	2805	VFG000803(gi:15804220)	eae	LEE Adhesion	(eae) intimin adherence protein [Intimin (VF0202)] [Escherichia coli O157:H7 str. EDL933]	100	2805	100	0	0	1	2805	1	2805	0	5180
lcl|NJDB01000003.1_cds_OXL50208.1_7	4254	VFG034551(gi:209400580)	eaeH	Adhesion	(eaeH) invasin [EaeH (CVF679)] [Escherichia coli O157:H7 str. EC4115]	100	4254	100	0	0	1	4254	1	4254	0	7856
lcl|NJDB01000052.1_cds_OXL46203.1_13	945	VFG035339(gi:387609969)	EC042_4548	T6SS	(EC042_4548) hypothetical protein [SCI-I T6SS (CVF734)] [Escherichia coli O44:H18 042]	95.58	791	83.7037	35	0	28	818	1	791	0	1267
lcl|NJDB01000036.1_cds_OXL46693.1_8	588	VFG034405(gi:209398971)	ecpA	Adhesion	(ecpA) fimbrillin MatB [E. coli common pilus (ECP) (CVF625)] [Escherichia coli O157:H7 str. EC4115]	100	588	100	0	0	1	588	1	588	0	1086
lcl|NJDB01000036.1_cds_OXL46697.1_12	711	VFG034516(gi:209398078)	ecpE	Adhesion	(ecpE) hypothetical protein [E. coli common pilus (ECP) (CVF625)] [Escherichia coli O157:H7 str. EC4115]	100	711	100	0	0	1	711	1	711	0	1314
lcl|NJDB01000036.1_cds_OXL46696.1_11	1581	VFG002416(gi:15799995)	ecpD / yagW	Adhesion	(yagW/ecpD) polymerized tip adhesin of ECP fibers [ECP (VF0404)] [Escherichia coli O157:H7 str. EDL933]	100	1579	99.8735	0	0	1	1579	1	1579	0	2916
lcl|NJDB01000036.1_cds_OXL46695.1_10	2526	VFG002415(gi:15799996)	ecpC / yagX	Adhesion	(yagX/ecpC) E. coli common pilus usher EcpC [ECP (VF0404)] [Escherichia coli O157:H7 str. EDL933]	100	2526	100	0	0	1	2526	1	2526	0	4665
lcl|NJDB01000036.1_cds_OXL46694.1_9	669	VFG002412(gi:15799997)	ecpB / yagY	Adhesion	(yagY/ecpB) E. coli common pilus chaperone EcpB [ECP (VF0404)] [Escherichia coli O157:H7 str. EDL933]	99.85	669	100	1	0	1	669	1	669	0	1230
lcl|NJDB01000036.1_cds_OXL46692.1_7	591	VFG002413(gi:15799999)	ecpR / ykgK	Adhesion	(ykgK/ecpR) regulator protein EcpR [ECP (VF0404)] [Escherichia coli O157:H7 str. EDL933]	100	591	100	0	0	1	591	1	591	0	1092
lcl|NJDB01000038.1_cds_OXL46613.1_9	1851	VFG035711(gi:15829483)	ECs0229	T6SS	(ECs0229) hypothetical protein [ACE T6SS (CVF736)] [Escherichia coli O157:H7 str. Sakai]	100	1851	100	0	0	1	1851	1	1851	0	3419
lcl|NJDB01000009.1_cds_OXL49241.1_148	633	VFG042095(gi:15832966)	ECs3712	ETT2	(ECs3712) hypothetical protein [ETT2 (SS017)] [Escherichia coli O157:H7 str. Sakai]	100	633	100	0	0	1	633	1	633	0	1170
lcl|NJDB01000009.1_cds_OXL49256.1_165	234	VFG042079(gi:15832982)	ECs3728	ETT2	(ECs3728) hypothetical protein [ETT2 (SS017)] [Escherichia coli O157:H7 str. Sakai]	100	234	100	0	0	1	234	1	234	2e-126	433
lcl|NJDB01000014.1_cds_OXL48403.1_19	417	VFG012379(gi:15833820)	ECs4566	LEE	(ECs4566) hypothetical protein [LEE locus encoded TTSS (CVF431)] [Escherichia coli O157:H7 str. Sakai]	100	417	100	0	0	1	417	1	417	0	771
lcl|NJDB01000014.1_cds_OXL48421.1_37	696	VFG012413(gi:15833838)	ECs4584	LEE	(ECs4584) hypothetical protein [LEE locus encoded TTSS (CVF431)] [Escherichia coli O157:H7 str. Sakai]	100	696	100	0	0	1	696	1	696	0	1286
lcl|NJDB01000002.1_cds_OXL50529.1_111	885	VFG043545(gi:218560235)	nlpI	Adhesion	(ECS88_3547) lipoprotein NlpI [NlpI (AI331)] [Escherichia coli O45:K1:H7 str. S88]	99.77	885	100	2	0	1	885	1	885	0	1624
lcl|NJDB01000003.1_cds_OXL50425.1_32	3984	VFG035975(gi:15829616)	ehaA	Adhesion/T5aSS	(ehaA) AidA-I adhesin-like protein [EhaA, AIDA-I type (CVF743)] [Escherichia coli O157:H7 str. Sakai]	100	3984	100	0	0	1	3984	1	3984	0	7358
lcl|NJDB01000003.1_cds_OXL50288.1_94	2943	VFG035991(gi:15829678)	ehaB	Adhesion	(ehaB) flagellin structural protein [EhaB, AIDA-I type (CVF744)] [Escherichia coli O157:H7 str. Sakai]	100	2943	100	0	0	1	2943	1	2943	0	5435
lcl|NJDB01000009.1_cds_OXL49259.1_168	2061	VFG042078(gi:15832985)	eivA	ETT2	(eivA) EivA [ETT2 (SS017)] [Escherichia coli O157:H7 str. Sakai]	100	2061	100	0	0	1	2061	1	2061	0	3807
lcl|NJDB01000009.1_cds_OXL49258.1_167	1320	VFG042081(gi:15832984)	eivC	ETT2	(eivC) ATP synthase SpaL [ETT2 (SS017)] [Escherichia coli O157:H7 str. Sakai]	100	1320	100	0	0	1	1320	1	1320	0	2438
lcl|NJDB01000009.1_cds_OXL49260.1_169	1146	VFG042077(gi:15832986)	eivE	ETT2	(eivE) EivE [ETT2 (SS017)] [Escherichia coli O157:H7 str. Sakai]	100	1146	100	0	0	1	1146	1	1146	0	2117
lcl|NJDB01000009.1_cds_OXL49262.1_171	750	VFG042073(gi:15832988)	eivF	ETT2	(eivF) EivF [ETT2 (SS017)] [Escherichia coli O157:H7 str. Sakai]	99.87	750	100	1	0	1	750	1	750	0	1380
lcl|NJDB01000009.1_cds_OXL49261.1_170	1704	VFG042076(gi:15832987)	eivG	ETT2	(eivG) EivG [ETT2 (SS017)] [Escherichia coli O157:H7 str. Sakai]	100	1704	100	0	0	1	1704	1	1704	0	3147
lcl|NJDB01000009.1_cds_OXL49257.1_166	468	VFG042080(gi:15832983)	eivI	ETT2	(eivI) EivI [ETT2 (SS017)] [Escherichia coli O157:H7 str. Sakai]	100	336	71.7949	0	0	133	468	1	336	0	621
lcl|NJDB01000009.1_cds_OXL49255.1_164	618	VFG042082(gi:15832981)	eivJ	ETT2	(eivJ) EivJ [ETT2 (SS017)] [Escherichia coli O157:H7 str. Sakai]	100	618	100	0	0	1	618	1	618	0	1142
lcl|NJDB01000013.1_cds_OXL48565.1_39	747	VFG012978(gi:74311131)	entA	iron	(entA) 2,3-dihydro-2,3-dihydroxybenzoate dehydrogenase, enterochelin biosynthesis [Enterobactin synthesis (CVF477)] [Shigella sonnei Ss046]	98.39	747	100	12	0	1	747	1	747	0	1314
lcl|NJDB01000013.1_cds_OXL48564.1_38	858	VFG012980(gi:24111940)	entB	iron	(entB) 2,3-dihydro-2,3-dihydroxybenzoate synthetase, isochroismatase [Enterobactin synthesis (CVF477)] [Shigella flexneri 2a str. 301]	99.18	858	100	7	0	1	858	1	858	0	1546
lcl|NJDB01000013.1_cds_OXL48562.1_36	1176	VFG020172(gi:187732369)	entC	iron	(entC) isochorismate synthase, entC [Enterobactin synthesis (CVF477)] [Shigella boydii CDC 3083-94]	98.81	1176	100	14	0	1	1176	1	1176	0	2095
lcl|NJDB01000013.1_cds_OXL48661.1_25	621	VFG013006(gi:110804572)	entD	iron	(entD) enterochelin synthetase, component D [Enterobactin synthesis (CVF477)] [Shigella flexneri 5 str. 8401]	99.84	621	100	1	0	1	621	151	771	0	1142
lcl|NJDB01000013.1_cds_OXL48563.1_37	1611	VFG012989(gi:82543040)	entE	iron	(entE) 2,3-dihydroxybenzoate-AMP ligase [Enterobactin synthesis (CVF477)] [Shigella boydii Sb227]	96.96	1611	100	49	0	1	1611	1	1611	0	2704
lcl|NJDB01000013.1_cds_OXL48555.1_29	3882	VFG012997(gi:82775864)	entF	iron	(entF) ATP-dependent serine activating enzyme [Enterobactin synthesis (CVF477)] [Shigella dysenteriae Sd197]	97.78	3882	100	86	0	1	3882	1	3882	0	6693
lcl|NJDB01000013.1_cds_OXL48560.1_34	1251	VFG044165(gi:26246570)	entS	iron	(entS) enterobactin exporter, iron-regulated [enterobactin (IA019)] [Escherichia coli CFT073]	96.4	1251	100	45	0	1	1251	1	1251	0	2061
lcl|NJDB01000009.1_cds_OXL49254.1_163	987	VFG042083(gi:15832980)	epaO	ETT2	(epaO) surface presentation of antigens protein SpaO [ETT2 (SS017)] [Escherichia coli O157:H7 str. Sakai]	100	987	100	0	0	1	987	1	987	0	1823
lcl|NJDB01000009.1_cds_OXL49253.1_162	666	VFG042084(gi:15832979)	epaP	ETT2	(epaP) surface presentation of antigens protein SpaP [ETT2 (SS017)] [Escherichia coli O157:H7 str. Sakai]	100	666	100	0	0	1	666	1	666	0	1230
lcl|NJDB01000009.1_cds_OXL49252.1_161	261	VFG042085(gi:15832978)	epaQ	ETT2	(epaQ) EpaQ [ETT2 (SS017)] [Escherichia coli O157:H7 str. Sakai]	100	261	100	0	0	1	261	1	261	2e-141	483
lcl|NJDB01000009.1_cds_OXL49251.1_159	1122	VFG042086(gi:15832975)	epaS	ETT2	(epaS) surface presentation of antigens protein SpaS [ETT2 (SS017)] [Escherichia coli O157:H7 str. Sakai]	100	1122	100	0	0	1	1122	1	1122	0	2073
lcl|NJDB01000009.1_cds_OXL49268.1_155	750	VFG042087(gi:15832973)	eprH	ETT2	(eprH) EprH [ETT2 (SS017)] [Escherichia coli O157:H7 str. Sakai]	100	735	98	0	0	16	750	1	735	0	1358
lcl|NJDB01000009.1_cds_OXL49247.1_154	240	VFG042090(gi:15832972)	eprI	ETT2	(eprI) EprI [ETT2 (SS017)] [Escherichia coli O157:H7 str. Sakai]	100	240	100	0	0	1	240	1	240	9e-130	444
lcl|NJDB01000009.1_cds_OXL49246.1_153	333	VFG042089(gi:15832971)	eprJ	ETT2	(eprJ) EprJ [ETT2 (SS017)] [Escherichia coli O157:H7 str. Sakai]	100	333	100	0	0	1	333	1	333	0	616
lcl|NJDB01000009.1_cds_OXL49245.1_152	735	VFG042092(gi:15832970)	eprK	ETT2	(eprK) EprK [ETT2 (SS017)] [Escherichia coli O157:H7 str. Sakai]	100	735	100	0	0	1	735	1	735	0	1358
lcl|NJDB01000014.1_cds_OXL48412.1_28	1539	VFG000819(gi:15804236)	escC	LEE	(escC) Type III secretion system secretin EscC [TTSS (VF0191)] [Escherichia coli O157:H7 str. EDL933]	100	1539	100	0	0	1	1539	1	1539	0	2843
lcl|NJDB01000014.1_cds_OXL48395.1_11	1221	VFG000802(gi:15804219)	escD	LEE	(escD) Type III secretion system outer MS ring protein EscD [TTSS (VF0191)] [Escherichia coli O157:H7 str. EDL933]	100	1221	100	0	0	1	1221	1	1221	0	2255
lcl|NJDB01000014.1_cds_OXL48424.1_40	219	VFG000831(gi:15804248)	escE	LEE	(escE) chaperone for EscF [LEE encoded T3SS (SS020)] [Escherichia coli O157:H7 str. EDL933]	100	219	100	0	0	1	219	1	219	4e-118	405
lcl|NJDB01000014.1_cds_OXL48389.1_5	222	VFG000796(gi:15804213)	escF	LEE	(escF) Type III secretion system needle filament protein EscF [TTSS (VF0191)] [Escherichia coli O157:H7 str. EDL933]	100	222	100	0	0	1	222	1	222	8e-120	411
lcl|NJDB01000014.1_cds_OXL48388.1_4	279	VFG000795(gi:15804212)	escG	LEE	(escG) chaperone for EscF [LEE encoded T3SS (SS020)] [Escherichia coli O157:H7 str. EDL933]	100	279	100	0	0	1	279	1	279	3e-151	516
lcl|NJDB01000014.1_cds_OXL48409.1_25	429	VFG000816(gi:15804233)	escI	LEE	(escI) Type III secretion system inner rod component EscI [LEE encoded T3SS (SS020)] [Escherichia coli O157:H7 str. EDL933]	100	429	100	0	0	1	429	1	429	0	793
lcl|NJDB01000014.1_cds_OXL48410.1_26	573	VFG000817(gi:15804234)	escJ	LEE	(escJ) Type III secretion system inner MS ring protein EscJ [TTSS (VF0191)] [Escherichia coli O157:H7 str. EDL933]	100	573	100	0	0	1	573	1	573	0	1059
lcl|NJDB01000014.1_cds_OXL48405.1_21	1341	VFG000812(gi:15804229)	escN	LEE	(escN) ATPase EscN [TTSS (VF0191)] [Escherichia coli O157:H7 str. EDL933]	100	1341	100	0	0	1	1341	1	1341	0	2477
lcl|NJDB01000014.1_cds_OXL48404.1_20	378	VFG000811(gi:15804228)	escO	LEE	(escO) positive regulator EscO [LEE encoded T3SS (SS020)] [Escherichia coli O157:H7 str. EDL933]	100	378	100	0	0	1	378	1	378	0	699
lcl|NJDB01000014.1_cds_OXL48420.1_36	654	VFG000827(gi:15804244)	escR	LEE	(escR) Type III secretion systemminor export apparatus protein EscR [TTSS (VF0191)] [Escherichia coli O157:H7 str. EDL933]	100	654	100	0	0	1	654	1	654	0	1208
lcl|NJDB01000014.1_cds_OXL48419.1_35	270	VFG000826(gi:15804243)	escS	LEE	(escS) Type III secretion systemminor export apparatus protein EscS [TTSS (VF0191)] [Escherichia coli O157:H7 str. EDL933]	100	270	100	0	0	1	270	1	270	3e-146	499
lcl|NJDB01000014.1_cds_OXL48418.1_34	777	VFG000825(gi:15804242)	escT	LEE	(escT) Type III secretion system minor export apparatus protein EscT [TTSS (VF0191)] [Escherichia coli O157:H7 str. EDL933]	100	777	100	0	0	1	777	1	777	0	1435
lcl|NJDB01000014.1_cds_OXL48417.1_33	1038	VFG000824(gi:15804241)	escU	LEE	(escU) Type III secretion system export apparatus switch protein EscU [TTSS (VF0191)] [Escherichia coli O157:H7 str. EDL933]	100	1038	100	0	0	1	1038	1	1038	0	1917
lcl|NJDB01000014.1_cds_OXL48406.1_22	2028	VFG000813(gi:15804230)	escV	LEE	(escV) Type III secretion system major export apparatus protein [TTSS (VF0191)] [Escherichia coli O157:H7 str. EDL933]	100	2028	100	0	0	1	2028	1	2028	0	3746
lcl|NJDB01000014.1_cds_OXL48393.1_9	579	VFG000800(gi:15804217)	espA	LEE	(espA) Type III secretion system translocator protein EspA [EspA (VF0198)] [Escherichia coli O157:H7 str. EDL933]	100	579	100	0	0	1	579	1	579	0	1070
lcl|NJDB01000014.1_cds_OXL48391.1_7	939	VFG012362(gi:15804215)	espB	LEE	(espB) Type III secretion system translocator protein EspB, pore protein [TTSS (VF0191)] [Escherichia coli O157:H7 str. EDL933]	100	939	100	0	0	1	939	1	939	0	1735
lcl|NJDB01000014.1_cds_OXL48392.1_8	1125	VFG000799(gi:15804216)	espD	LEE	(espD) Type III secretion system translocator protein EspD, pore protein [EspD (VF0200)] [Escherichia coli O157:H7 str. EDL933]	100	1125	100	0	0	1	1125	1	1125	0	2078
lcl|NJDB01000014.1_cds_OXL48387.1_3	465	VFG033742(gi:387884848)	espF	LEE	(espF) protein EspF [EspF (CVF434)] [Escherichia coli O157:H7 str. Xuzhou21]	100	465	100	0	0	1	465	1	465	0	859
lcl|NJDB01000032.1_cds_OXL46936.1_75	570	VFG033773(gi:291283154)	espFu / tccP	T3SS non-LEE	(espFu/tccP) Tir-cytoskeleton coupling protein [EspFu/TccP (Tir cytoskeleton coupling protein) (CVF439)] [Escherichia coli O55:H7 str. CB9615]	99.82	570	100	1	0	1	570	1	570	0	1048
lcl|NJDB01000014.1_cds_OXL48426.1_42	1197	VFG000833(gi:15804250)	espG	LEE	(espG) Type III secretion system effector EspG, GTPase activating protein [EspG (VF0201)] [Escherichia coli O157:H7 str. EDL933]	100	1197	100	0	0	1	1197	1	1197	0	2211
lcl|NJDB01000014.1_cds_OXL48401.1_17	507	VFG000808(gi:15804225)	espH	LEE	(espH) Type III secretion system effector EspH, RhoGEF Inhibitor [EspH (VF0197)] [Escherichia coli O157:H7 str. EDL933]	100	507	100	0	0	1	507	1	507	0	937
lcl|NJDB01000032.1_cds_OXL46932.1_74	654	VFG012438(gi:15802410)	espJ	T3SS non-LEE	(espJ) Type III secretion system effector EspJ, adenosine diphosphate (ADP) ribosyltransferase [LEE encoded T3SS (SS020)] [Escherichia coli O157:H7 str. EDL933]	99.85	654	100	1	0	1	654	1	654	0	1203
lcl|NJDB01000039.1_cds_OXL46594.1_40	1362	VFG034746(gi:15801299)	espK	T3SS non-LEE	(espK) Type III secretion system effector EspK [LEE encoded T3SS (SS020)] [Escherichia coli O157:H7 str. EDL933]	100	1362	100	0	0	1	1362	1	1362	0	2516
lcl|NJDB01000004.1_cds_OXL50142.1_152	1899	VFG034755(gi:15831681)	espL1	T3SS non-LEE	(espL1) hypothetical protein [EspL1 (CVF688)] [Escherichia coli O157:H7 str. Sakai]	99.95	1899	100	1	0	1	1899	1	1899	0	3502
lcl|NJDB01000052.1_cds_OXL46196.1_7	1650	VFG034762(gi:15833109)	espL2	T3SS non-LEE/toxin OI122	(espL2) enterotoxin [EspL2 (CVF689)] [Escherichia coli O157:H7 str. Sakai]	99.94	1650	100	1	0	1	1650	1	1650	0	3042
lcl|NJDB01000031.1_cds_OXL46988.1_56	2187	VFG034772(gi:15804603)	espL4	T3SS non-LEE	(espL4) Type III secretion system effector EspL4 [LEE encoded T3SS (SS020)] [Escherichia coli O157:H7 str. EDL933]	100	2187	100	0	0	1	2187	1	2187	0	4039
lcl|NJDB01000007.1_cds_OXL49605.1_182	591	VFG034778(gi:15801928)	espM1	T3SS non-LEE	(espM1) Type III secretion system effector EspM1, Rho guanine exchange factor [LEE encoded T3SS (SS020)] [Escherichia coli O157:H7 str. EDL933]	100	591	100	0	0	1	591	1	591	0	1092
lcl|NJDB01000008.1_cds_OXL49432.1_176	591	VFG034786(gi:15803143)	espM2	T3SS non-LEE	(espM2) Type III secretion system effector EspM2, Rho guanine exchange factor [LEE encoded T3SS (SS020)] [Escherichia coli O157:H7 str. EDL933]	100	591	100	0	0	1	591	1	591	0	1092
lcl|NJDB01000039.1_cds_OXL46599.1_46	3402	VFG034796(gi:15830815)	espN	T3SS non-LEE	(espN) hypothetical protein [EspN (CVF693)] [Escherichia coli O157:H7 str. Sakai]	100	3402	100	0	0	1	3402	1	3402	0	6283
lcl|NJDB01000039.1_cds_OXL46595.1_41	276	VFG034803(gi:15830821)	espO1-1	T3SS non-LEE	(espO1-1) hypothetical protein [LEE encoded T3SS (SS020)] [Escherichia coli O157:H7 str. Sakai]	100	276	100	0	0	1	276	1	276	1e-149	510
lcl|NJDB01000007.1_cds_OXL49608.1_185	279	VFG034810(gi:15831075)	espO1-2	T3SS non-LEE	(espO1-2) hypothetical protein [LEE encoded T3SS (SS020)] [Escherichia coli O157:H7 str. Sakai]	100	279	100	0	0	1	279	1	279	3e-151	516
lcl|NJDB01000056.1_cds_OXL46145.1_8	3903	VFG033820(gi:209395572)	espP	Adhesion/T5aSS	(espP) immunoglobulin A1 protease domain protein [EspP (CVF447)] [Escherichia coli O157:H7 str. EC4115]	100	3903	100	0	0	1	3903	1	3903	0	7208
lcl|NJDB01000018.1_cds_OXL47949.1_11	1260	VFG034815(gi:15801668)	espR1	T3SS non-LEE	(espR1) Type III secretion system effector espR1 [LEE encoded T3SS (SS020)] [Escherichia coli O157:H7 str. EDL933]	100	1260	100	0	0	1	1260	1	1260	0	2327
lcl|NJDB01000032.1_cds_OXL46892.1_27	1140	VFG034828(gi:209397909)	espR3	T3SS non-LEE	(espR3) hypothetical protein [EspR3 (CVF697)] [Escherichia coli O157:H7 str. EC4115]	100	1140	100	0	0	1	1140	1	1140	0	2106
lcl|NJDB01000032.1_cds_OXL46933.1_30	240	VFG034834(gi:209397973)	espR4	T3SS non-LEE	(espR4) hypothetical protein [EspR4 (CVF698)] [Escherichia coli O157:H7 str. EC4115]	100	240	100	0	0	1	240	901	1140	5e-129	444
lcl|NJDB01000030.1_cds_OXL46994.1_2	183	VFG034837(gi:15800892)	espV	T3SS non-LEE	(espV) hypothetical protein [EspV (CVF699)] [Escherichia coli O157:H7 str. EDL933]	100	183	100	0	0	1	183	1	183	3e-98	339
lcl|NJDB01000008.1_cds_OXL49434.1_178	1059	VFG034840(gi:15803145)	espW	T3SS non-LEE	(espW) Type III secretion system effector EspW [LEE encoded T3SS (SS020)] [Escherichia coli O157:H7 str. EDL933]	100	1059	100	0	0	1	1059	1	1059	0	1956
lcl|NJDB01000001.1_cds_OXL50840.1_145	1422	VFG034849(gi:15799704)	espX1	T3SS non-LEE	(espX1) Type III secretion system effector EspX1 [LEE encoded T3SS (SS020)] [Escherichia coli O157:H7 str. EDL933]	99.93	1422	100	1	0	1	1422	1	1422	0	2621
lcl|NJDB01000024.1_cds_OXL47423.1_43	2013	VFG034860(gi:15830130)	espX2	T3SS non-LEE	(espX2) hypothetical protein [EspX2 (CVF702)] [Escherichia coli O157:H7 str. Sakai]	100	2013	100	0	0	1	2013	1	2013	0	3718
lcl|NJDB01000031.1_cds_OXL46956.1_22	1383	VFG034866(gi:15804631)	espX4	T3SS non-LEE	(espX4) Type III secretion system effector EspX4 [LEE encoded T3SS (SS020)] [Escherichia coli O157:H7 str. EDL933]	100	1383	100	0	0	1	1383	199	1581	0	2555
lcl|NJDB01000046.1_cds_OXL46323.1_4	1293	VFG034873(gi:15804658)	espX5	T3SS non-LEE	(espX5) Type III secretion system effector EspX5 [LEE encoded T3SS (SS020)] [Escherichia coli O157:H7 str. EDL933]	99.92	1293	100	1	0	1	1293	1	1293	0	2383
lcl|NJDB01000001.1_cds_OXL50753.1_51	2196	VFG034880(gi:15804911)	espX6	T3SS non-LEE	(espX6) Type III secretion system effector EspX6 [LEE encoded T3SS (SS020)] [Escherichia coli O157:H7 str. EDL933]	100	2196	100	0	0	1	2196	1	2196	0	4056
lcl|NJDB01000039.1_cds_OXL46600.1_47	2349	VFG034888(gi:15830814)	espX7	T3SS non-LEE	(espX7) secreted effector protein [EspX7 (CVF706)] [Escherichia coli O157:H7 str. Sakai]	100	2349	100	0	0	1	2349	1	2349	0	4338
lcl|NJDB01000001.1_cds_OXL50877.1_182	783	VFG034895(gi:15799741)	espY1	T3SS non-LEE	(espY1) Type III secretion system effector EspY1 [LEE encoded T3SS (SS020)] [Escherichia coli O157:H7 str. EDL933]	96.17	783	100	0	8	1	783	1	753	0	1253
lcl|NJDB01000001.1_cds_OXL50888.1_196	570	VFG034901(gi:15799753)	espY2	T3SS non-LEE	(espY2) Type III secretion system effector EspY2 [LEE encoded T3SS (SS020)] [Escherichia coli O157:H7 str. EDL933]	100	570	100	0	0	1	570	1	570	0	1053
lcl|NJDB01000003.1_cds_OXL50335.1_146	1572	VFG034908(gi:15800148)	espY3	T3SS non-LEE	(espY3) Type III secretion system effector EspY3 [LEE encoded T3SS (SS020)] [Escherichia coli O157:H7 str. EDL933]	100	1572	100	0	0	1	1572	1	1572	0	2904
lcl|NJDB01000014.1_cds_OXL48490.1_112	2409	VFG034915(gi:15804313)	espY4	T3SS non-LEE	(espY4) Type III secretion system effector EspY4 [LEE encoded T3SS (SS020)] [Escherichia coli O157:H7 str. EDL933]	100	2409	100	0	0	1	2409	1	2409	0	4449
lcl|NJDB01000014.1_cds_OXL48494.1_116	2385	VFG034922(gi:15804316)	espY5	T3SS non-LEE	(espY5) hypothetical protein [EspY5 (CVF711)] [Escherichia coli O157:H7 str. EDL933]	99.96	2385	100	1	0	1	2385	1	2385	0	4399
lcl|NJDB01000014.1_cds_OXL48416.1_32	459	VFG000823(gi:15804240)	etgA		(etgA) T3SS-associated peptidoglycan lytic enzyme [LEE encoded T3SS (SS020)] [Escherichia coli O157:H7 str. EDL933]	100	459	100	0	0	1	459	1	459	0	848
lcl|NJDB01000042.1_cds_OXL46459.1_3	876	VFG040931(gi:75994478)	etpC	ETT2	(etpC) type II secretion protein [etp (SS207)] [Escherichia coli O157:H7 str. EDL933]	100	876	100	0	0	1	876	1	876	0	1618
lcl|NJDB01000042.1_cds_OXL46486.1_4	1911	VFG040932(gi:75994479)	etpD	ETT2	(etpD) type II secretion protein [etp (SS207)] [Escherichia coli O157:H7 str. EDL933]	100	1911	100	0	0	1	1911	19	1929	0	3530
lcl|NJDB01000042.1_cds_OXL46460.1_5	1506	VFG040933(gi:75994480)	etpE	ETT2	(etpE) type II secretion protein [etp (SS207)] [Escherichia coli O157:H7 str. EDL933]	100	1506	100	0	0	1	1506	1	1506	0	2782
lcl|NJDB01000042.1_cds_OXL46461.1_6	1224	VFG040934(gi:75994481)	etpF	ETT2	(etpF) type II secretion protein [etp (SS207)] [Escherichia coli O157:H7 str. EDL933]	100	1224	100	0	0	1	1224	1	1224	0	2261
lcl|NJDB01000042.1_cds_OXL46462.1_7	435	VFG040935(gi:75994482)	etpG	ETT2	(etpG) type II secretion protein [etp (SS207)] [Escherichia coli O157:H7 str. EDL933]	100	435	100	0	0	1	435	1	435	0	804
lcl|NJDB01000042.1_cds_OXL46463.1_8	555	VFG040936(gi:75994483)	etpH	ETT2	(etpH) type II secretion protein [etp (SS207)] [Escherichia coli O157:H7 str. EDL933]	100	555	100	0	0	1	555	1	555	0	1026
lcl|NJDB01000042.1_cds_OXL46464.1_9	348	VFG040937(gi:75994484)	etpI	ETT2	(etpI) type II secretion protein [etp (SS207)] [Escherichia coli O157:H7 str. EDL933]	100	348	100	0	0	1	348	19	366	0	643
lcl|NJDB01000042.1_cds_OXL46465.1_10	600	VFG040938(gi:75994485)	etpJ	ETT2	(etpJ) type II secretion protein [etp (SS207)] [Escherichia coli O157:H7 str. EDL933]	100	600	100	0	0	1	600	1	600	0	1109
lcl|NJDB01000042.1_cds_OXL46466.1_11	978	VFG040939(gi:75994486)	etpK	ETT2	(etpK) type II secretion protein [etp (SS207)] [Escherichia coli O157:H7 str. EDL933]	99.9	978	100	1	0	1	978	1	978	0	1801
lcl|NJDB01000042.1_cds_OXL46487.1_12	1173	VFG040940(gi:75994487)	etpL	ETT2	(etpL) type II secretion protein [etp (SS207)] [Escherichia coli O157:H7 str. EDL933]	100	1173	100	0	0	1	1173	106	1278	0	2167
lcl|NJDB01000042.1_cds_OXL46467.1_13	513	VFG040941(gi:75994488)	etpM	ETT2	(etpM) type II secretion protein [etp (SS207)] [Escherichia coli O157:H7 str. EDL933]	100	513	100	0	0	1	513	1	513	0	948
lcl|NJDB01000042.1_cds_OXL46468.1_14	834	VFG040942(gi:75994489)	etpN	ETT2	(etpN) type II secretion protein [etp (SS207)] [Escherichia coli O157:H7 str. EDL933]	100	834	100	0	0	1	834	1	834	0	1541
lcl|NJDB01000042.1_cds_OXL46469.1_15	402	VFG040943(gi:75994490)	etpO	ETT2	(etpO) type II secretion protein [etp (SS207)] [Escherichia coli O157:H7 str. EDL933]	100	402	100	0	0	1	402	1	402	0	743
lcl|NJDB01000009.1_cds_OXL49249.1_157	501	VFG042088(gi:15832974)	etrA	ETT2	(etrA) transcriptional regulator [ETT2 (SS017)] [Escherichia coli O157:H7 str. Sakai]	100	501	100	0	0	1	501	1	501	0	926
lcl|NJDB01000013.1_cds_OXL48552.1_26	2241	VFG013009(gi:82775861)	fepA	iron	(fepA) outer membrane receptor for ferric enterobactin (enterochelin) and colicins B and D [Enterobactin transport (CVF478)] [Shigella dysenteriae Sd197]	99.11	2241	100	20	0	1	2241	1	2241	0	4028
lcl|NJDB01000013.1_cds_OXL48561.1_35	957	VFG000924(gi:26246571)	fepB	iron	(fepB) ferrienterobactin ABC transporter periplasmic binding protein [Enterobactin (VF0228)] [Escherichia coli CFT073]	97.6	957	100	23	0	1	957	1	957	0	1640
lcl|NJDB01000013.1_cds_OXL48557.1_31	816	VFG013021(gi:82775868)	fepC	iron	(fepC) ATP-binding component of ferric enterobactin transport [Enterobactin transport (CVF478)] [Shigella dysenteriae Sd197]	98.65	816	100	11	0	1	816	1	816	0	1447
lcl|NJDB01000013.1_cds_OXL48559.1_33	1005	VFG013027(gi:82775870)	fepD	iron	(fepD) ferric enterobactin transport [Enterobactin transport (CVF478)] [Shigella dysenteriae Sd197]	98.41	1005	100	16	0	1	1005	1	1005	0	1768
lcl|NJDB01000013.1_cds_OXL48556.1_30	1134	VFG000927(gi:26246566)	fepE	iron	(fepE) ferric enterobactin transport protein FepE [Enterobactin (VF0228)] [Escherichia coli CFT073]	94.53	1134	100	62	0	1	1134	1	1134	0	1751
lcl|NJDB01000013.1_cds_OXL48558.1_32	993	VFG013036(gi:110804580)	fepG	iron	(fepG) ferric enterobactin transport protein [Enterobactin transport (CVF478)] [Shigella flexneri 5 str. 8401]	97.99	993	100	20	0	1	993	1	993	0	1724
lcl|NJDB01000013.1_cds_OXL48553.1_27	1203	VFG044159(gi:26246563)	fes	iron	(fes) enterobactin/ferric enterobactin esterase [enterobactin (IA019)] [Escherichia coli CFT073]	96.76	1203	100	39	0	1	1203	1	1203	0	2006
lcl|NJDB01000001.1_cds_OXL50731.1_25	549	VFG033207(gi:209396019)	fimA	Adhesion	(fimA) type-1 fimbrial protein-like protein [Type I fimbriae (CVF426)] [Escherichia coli O157:H7 str. EC4115]	100	549	100	0	0	1	549	1	549	0	1014
lcl|NJDB01000001.1_cds_OXL50729.1_23	603	VFG012264(gi:15804887)	fimB	Adhesion	(fimB) recombinase involved in phase variation; regulator for fimA [Type I fimbriae (CVF426)] [Escherichia coli O157:H7 str. EDL933]	100	603	100	0	0	1	603	1	603	0	1114
lcl|NJDB01000001.1_cds_OXL50733.1_27	726	VFG012292(gi:15804891)	fimC	Adhesion	(fimC) periplasmic chaperone, required for type 1 fimbriae [Type I fimbriae (CVF426)] [Escherichia coli O157:H7 str. EDL933]	100	726	100	0	0	1	726	1	726	0	1341
lcl|NJDB01000001.1_cds_OXL50734.1_28	2637	VFG012300(gi:15834530)	fimD	Adhesion	(fimD) FimD [Type I fimbriae (CVF426)] [Escherichia coli O157:H7 str. Sakai]	100	2637	100	0	0	1	2637	1	2637	0	4870
lcl|NJDB01000001.1_cds_OXL50730.1_24	597	VFG012271(gi:15804888)	fimE	Adhesion	(fimE) recombinase involved in phase variation; regulator for fimA [Type I fimbriae (CVF426)] [Escherichia coli O157:H7 str. EDL933]	100	597	100	0	0	1	597	1	597	0	1103
lcl|NJDB01000001.1_cds_OXL50735.1_29	531	VFG012306(gi:15804893)	fimF	Adhesion	(fimF) fimbrial morphology [Type I fimbriae (CVF426)] [Escherichia coli O157:H7 str. EDL933]	100	531	100	0	0	1	531	1	531	0	981
lcl|NJDB01000001.1_cds_OXL50736.1_30	504	VFG012313(gi:15804894)	fimG	Adhesion	(fimG) fimbrial morphology [Type I fimbriae (CVF426)] [Escherichia coli O157:H7 str. EDL933]	100	504	100	0	0	1	504	1	504	0	931
lcl|NJDB01000001.1_cds_OXL50737.1_31	903	VFG033355(gi:291285701)	fimH	Adhesion	(fimH) adhesin [Type I fimbriae (CVF426)] [Escherichia coli O55:H7 str. CB9615]	99.89	903	100	1	0	1	903	1	903	0	1663
lcl|NJDB01000001.1_cds_OXL50732.1_26	540	VFG033229(gi:254796317)	fimI	Adhesion	(fimI) type 1 pilus biosynthesis fimbrial protein [Type I fimbriae (CVF426)] [Escherichia coli O157:H7 str. TW14359]	100	540	100	0	0	1	540	1	540	0	998
lcl|NJDB01000020.1_cds_OXL47781.1_56	660	VFG043073(gi:15801189)	flgA	Flagelle	(flgA) flagellar basal body P-ring biosynthesis protein FlgA [peritrichous flagella (AI140)] [Escherichia coli O157:H7 str. EDL933]	100	660	100	0	0	1	660	1	660	0	1219
lcl|NJDB01000020.1_cds_OXL47782.1_57	417	VFG043074(gi:15801190)	flgB	Flagelle	(flgB) flagellar basal body rod protein FlgB [peritrichous flagella (AI140)] [Escherichia coli O157:H7 str. EDL933]	100	417	100	0	0	1	417	1	417	0	771
lcl|NJDB01000020.1_cds_OXL47783.1_58	405	VFG043075(gi:15801191)	flgC	Flagelle	(flgC) flagellar basal body rod protein FlgC [peritrichous flagella (AI140)] [Escherichia coli O157:H7 str. EDL933]	100	405	100	0	0	1	405	1	405	0	749
lcl|NJDB01000020.1_cds_OXL47784.1_59	696	VFG043076(gi:15801192)	flgD	Flagelle	(flgD) flagellar basal body rod modification protein [peritrichous flagella (AI140)] [Escherichia coli O157:H7 str. EDL933]	99.71	696	100	2	0	1	696	1	696	0	1279
lcl|NJDB01000020.1_cds_OXL47785.1_60	1206	VFG043077(gi:15801193)	flgE	Flagelle	(flgE) flagellar hook protein FlgE [peritrichous flagella (AI140)] [Escherichia coli O157:H7 str. EDL933]	100	1206	100	0	0	1	1206	1	1206	0	2228
lcl|NJDB01000020.1_cds_OXL47786.1_61	756	VFG043078(gi:15801194)	flgF	Flagelle	(flgF) flagellar basal body rod protein FlgF [peritrichous flagella (AI140)] [Escherichia coli O157:H7 str. EDL933]	99.87	756	100	1	0	1	756	1	756	0	1391
lcl|NJDB01000020.1_cds_OXL47787.1_62	783	VFG043079(gi:15801195)	flgG	Flagelle	(flgG) flagellar basal body rod protein FlgG [peritrichous flagella (AI140)] [Escherichia coli O157:H7 str. EDL933]	99.87	783	100	1	0	1	783	1	783	0	1443
lcl|NJDB01000020.1_cds_OXL47788.1_63	699	VFG043080(gi:15801196)	flgH	Flagelle	(flgH) flagellar basal body L-ring protein [peritrichous flagella (AI140)] [Escherichia coli O157:H7 str. EDL933]	100	699	100	0	0	1	699	1	699	0	1291
lcl|NJDB01000020.1_cds_OXL47789.1_64	1098	VFG043081(gi:15801197)	flgI	Flagelle	(flgI) flagellar basal body P-ring protein [peritrichous flagella (AI140)] [Escherichia coli O157:H7 str. EDL933]	100	1098	100	0	0	1	1098	1	1098	0	2028
lcl|NJDB01000020.1_cds_OXL47790.1_65	942	VFG043082(gi:15801198)	flgJ	Flagelle	(flgJ) flagellar rod assembly protein/muramidase FlgJ [peritrichous flagella (AI140)] [Escherichia coli O157:H7 str. EDL933]	100	942	100	0	0	1	942	1	942	0	1740
lcl|NJDB01000020.1_cds_OXL47791.1_66	1644	VFG043083(gi:15801199)	flgK	Flagelle	(flgK) flagellar hook-associated protein FlgK [peritrichous flagella (AI140)] [Escherichia coli O157:H7 str. EDL933]	99.88	1644	100	2	0	1	1644	1	1644	0	3029
lcl|NJDB01000020.1_cds_OXL47792.1_67	954	VFG043084(gi:15801200)	flgL	Flagelle	(flgL) flagellar hook-associated protein FlgL [peritrichous flagella (AI140)] [Escherichia coli O157:H7 str. EDL933]	100	954	100	0	0	1	954	1	954	0	1762
lcl|NJDB01000020.1_cds_OXL47779.1_54	417	VFG043072(gi:15801187)	flgN	Flagelle	(flgN) flagella synthesis protein FlgN [peritrichous flagella (AI140)] [Escherichia coli O157:H7 str. EDL933]	100	417	100	0	0	1	417	1	417	0	771
lcl|NJDB01000015.1_cds_OXL48361.1_121	2079	VFG043086(gi:15802291)	flhA	Flagelle	(flhA) flagellar biosynthesis protein FlhA [peritrichous flagella (AI140)] [Escherichia coli O157:H7 str. EDL933]	100	2079	100	0	0	1	2079	1	2079	0	3840
lcl|NJDB01000015.1_cds_OXL48362.1_122	1149	VFG043087(gi:15802292)	flhB	Flagelle	(flhB) flagellar biosynthesis protein FlhB [peritrichous flagella (AI140)] [Escherichia coli O157:H7 str. EDL933]	99.91	1149	100	1	0	1	1149	1	1149	0	2119
lcl|NJDB01000015.1_cds_OXL48373.1_133	579	VFG043097(gi:15802303)	flhC	Flagelle	(flhC) transcriptional activator FlhC [peritrichous flagella (AI140)] [Escherichia coli O157:H7 str. EDL933]	100	579	100	0	0	1	579	1	579	0	1070
lcl|NJDB01000015.1_cds_OXL48374.1_134	351	VFG043098(gi:15802304)	flhD	Flagelle	(flhD) transcriptional activator FlhD [peritrichous flagella (AI140)] [Escherichia coli O157:H7 str. EDL933]	100	351	100	0	0	1	351	10	360	0	649
lcl|NJDB01000015.1_cds_OXL48360.1_120	393	VFG043085(gi:15802290)	flhE	Flagelle	(flhE) flagellar protein [peritrichous flagella (AI140)] [Escherichia coli O157:H7 str. EDL933]	100	393	100	0	0	1	393	1	393	0	726
lcl|NJDB01000032.1_cds_OXL46881.1_14	720	VFG043101(gi:15802357)	fliA	Flagelle	(fliA) flagellar biosynthesis sigma factor [peritrichous flagella (AI140)] [Escherichia coli O157:H7 str. EDL933]	100	720	100	0	0	1	720	1	720	0	1330
lcl|NJDB01000032.1_cds_OXL46882.1_15	1758	VFG043102(gi:15802358)	fliC	Flagelle	(fliC) flagellin [peritrichous flagella (AI140)] [Escherichia coli O157:H7 str. EDL933]	99.94	1758	100	1	0	1	1758	1	1758	0	3243
lcl|NJDB01000032.1_cds_OXL46883.1_17	1398	VFG043103(gi:15802359)	fliD	Flagelle	(fliD) flagellar capping protein [peritrichous flagella (AI140)] [Escherichia coli O157:H7 str. EDL933]	100	1398	100	0	0	1	1398	1	1398	0	2582
lcl|NJDB01000032.1_cds_OXL46895.1_33	315	VFG043106(gi:15802372)	fliE	Flagelle	(fliE) flagellar hook-basal body protein FliE [peritrichous flagella (AI140)] [Escherichia coli O157:H7 str. EDL933]	100	315	100	0	0	1	315	1	315	3e-171	582
lcl|NJDB01000032.1_cds_OXL46896.1_35	996	VFG043108(gi:15802374)	fliG	Flagelle	(fliG) flagellar motor switch protein G [peritrichous flagella (AI140)] [Escherichia coli O157:H7 str. EDL933]	99.9	996	100	1	0	1	996	1	996	0	1836
lcl|NJDB01000032.1_cds_OXL46897.1_36	687	VFG043109(gi:161367588)	fliH	Flagelle	(fliH) flagellar assembly protein H [peritrichous flagella (AI140)] [Escherichia coli O157:H7 str. EDL933]	100	687	100	0	0	1	687	1	687	0	1269
lcl|NJDB01000032.1_cds_OXL46898.1_37	1374	VFG043110(gi:161367587)	fliI	Flagelle	(fliI) flagellum-specific ATP synthase [peritrichous flagella (AI140)] [Escherichia coli O157:H7 str. EDL933]	100	1374	100	0	0	1	1374	1	1374	0	2538
lcl|NJDB01000032.1_cds_OXL46899.1_38	444	VFG043111(gi:15802377)	fliJ	Flagelle	(fliJ) flagellar biosynthesis chaperone [peritrichous flagella (AI140)] [Escherichia coli O157:H7 str. EDL933]	100	444	100	0	0	1	444	1	444	0	821
lcl|NJDB01000032.1_cds_OXL46900.1_39	1128	VFG043112(gi:15802378)	fliK	Flagelle	(fliK) flagellar hook-length control protein [peritrichous flagella (AI140)] [Escherichia coli O157:H7 str. EDL933]	99.73	1128	100	3	0	1	1128	1	1128	0	2073
lcl|NJDB01000032.1_cds_OXL46901.1_40	465	VFG043113(gi:15802379)	fliL	Flagelle	(fliL) flagellar basal body-associated protein FliL [peritrichous flagella (AI140)] [Escherichia coli O157:H7 str. EDL933]	100	465	100	0	0	1	465	1	465	0	859
lcl|NJDB01000032.1_cds_OXL46902.1_41	1005	VFG043114(gi:15802380)	fliM	Flagelle	(fliM) flagellar motor switch protein FliM [peritrichous flagella (AI140)] [Escherichia coli O157:H7 str. EDL933]	99.9	1005	100	1	0	1	1005	1	1005	0	1853
lcl|NJDB01000032.1_cds_OXL46903.1_42	414	VFG043115(gi:15802381)	fliN	Flagelle	(fliN) flagellar motor switch protein FliN [peritrichous flagella (AI140)] [Escherichia coli O157:H7 str. EDL933]	100	414	100	0	0	1	414	1	414	0	765
lcl|NJDB01000032.1_cds_OXL46904.1_43	366	VFG043116(gi:161367586)	fliO	Flagelle	(fliO) flagellar biosynthesis protein FliO [peritrichous flagella (AI140)] [Escherichia coli O157:H7 str. EDL933]	100	366	100	0	0	1	366	1	366	0	676
lcl|NJDB01000032.1_cds_OXL46905.1_44	738	VFG043117(gi:15802383)	fliP	Flagelle	(fliP) flagellar biosynthesis protein FliP [peritrichous flagella (AI140)] [Escherichia coli O157:H7 str. EDL933]	100	738	100	0	0	1	738	1	738	0	1363
lcl|NJDB01000032.1_cds_OXL46906.1_45	270	VFG043118(gi:15802384)	fliQ	Flagelle	(fliQ) flagellar biosynthesis protein FliQ [peritrichous flagella (AI140)] [Escherichia coli O157:H7 str. EDL933]	100	270	100	0	0	1	270	1	270	3e-146	499
lcl|NJDB01000032.1_cds_OXL46907.1_46	786	VFG043119(gi:15802385)	fliR	Flagelle	(fliR) flagellar biosynthesis protein FliR [peritrichous flagella (AI140)] [Escherichia coli O157:H7 str. EDL933]	100	786	100	0	0	1	786	1	786	0	1452
lcl|NJDB01000032.1_cds_OXL46884.1_18	411	VFG043104(gi:15802360)	fliS	Flagelle	(fliS) flagellar protein FliS [peritrichous flagella (AI140)] [Escherichia coli O157:H7 str. EDL933]	99.51	411	100	2	0	1	411	1	411	0	752
lcl|NJDB01000032.1_cds_OXL46885.1_19	366	VFG043105(gi:15802361)	fliT	Flagelle	(fliT) flagellar biosynthesis protein FliT [peritrichous flagella (AI140)] [Escherichia coli O157:H7 str. EDL933]	100	366	100	0	0	1	366	1	366	0	676
lcl|NJDB01000032.1_cds_OXL46879.1_12	801	VFG043099(gi:15802355)	fliY	Flagelle	(fliY) cystine transporter subunit [peritrichous flagella (AI140)] [Escherichia coli O157:H7 str. EDL933]	100	801	100	0	0	1	801	1	801	0	1480
lcl|NJDB01000032.1_cds_OXL46880.1_13	552	VFG043100(gi:15802356)	fliZ	Flagelle	(fliZ) flagella biosynthesis protein FliZ [peritrichous flagella (AI140)] [Escherichia coli O157:H7 str. EDL933]	99.82	552	100	1	0	1	552	37	588	0	1014
lcl|NJDB01000010.1_cds_OXL49021.1_75	996	VFG043120(gi:15802868)	flk	Flagelle	(flk) flagella biosynthesis regulator [peritrichous flagella (AI140)] [Escherichia coli O157:H7 str. EDL933]	100	996	100	0	0	1	996	1	996	0	1840
lcl|NJDB01000013.1_cds_OXL48642.1_122	447	VFG000478(gi:16764063)	fur	iron	(fur) transcriptional repressor of iron-responsive genes (Fur family) (ferric uptake regulator) [Fur (VF0113)] [Salmonella enterica subsp. enterica serovar Typhimurium str. LT2]	88.33	437	97.7629	51	0	1	437	1	437	1e-153	525
lcl|NJDB01000014.1_cds_OXL48414.1_30	414	VFG000821(gi:15804238)	glrA	LEE	(glrA) hypothetical protein [LEE encoded T3SS (SS020)] [Escherichia coli O157:H7 str. EDL933]	100	414	100	0	0	1	414	1	414	0	765
lcl|NJDB01000014.1_cds_OXL48415.1_31	372	VFG000822(gi:15804239)	glrR	LEE	(glrR) hypothetical protein [LEE encoded T3SS (SS020)] [Escherichia coli O157:H7 str. EDL933]	100	372	100	0	0	1	372	1	372	0	688
lcl|NJDB01000038.1_cds_OXL46608.1_4	519	VFG035808(gi:15799915)	hcp	T6SS	(hcp) hypothetical protein [EHS (SS185)] [Escherichia coli O157:H7 str. EDL933]	100	519	100	0	0	1	519	1	519	0	959
lcl|NJDB01000042.1_cds_OXL46471.1_20	2997	VFG000840(gi:75994494)	hlyA	toxin	(hlyA) hemolysin toxin protein [Hemolysin (VF0207)] [Escherichia coli O157:H7 str. EDL933]	100	2997	100	0	0	1	2997	1	2997	0	5535
lcl|NJDB01000042.1_cds_OXL46472.1_21	2121	VFG000841(gi:75994495)	hlyB	toxin	(hlyB) hemolysin transport protein [Hemolysin (VF0207)] [Escherichia coli O157:H7 str. EDL933]	100	2121	100	0	0	1	2121	1	2121	0	3917
lcl|NJDB01000042.1_cds_OXL46470.1_19	492	VFG012488(gi:10955282)	hlyC	toxin	(hlyC) hemolysin C [Alpha-hemolysin (CVF453)] [Escherichia coli O157:H7 str. Sakai]	100	492	100	0	0	1	492	1	492	0	909
lcl|NJDB01000042.1_cds_OXL46473.1_22	1440	VFG000843(gi:75994496)	hlyD	toxin	(hlyD) hemolysin transport protein [Hemolysin (VF0207)] [Escherichia coli O157:H7 str. EDL933]	100	1440	100	0	0	1	1440	1	1440	0	2660
lcl|NJDB01000080.1_cds_OXL45912.1_4	2148	VFG044171(gi:26248334)	hma	iron	(hma) putative outer membrane receptor for iron compound or colicin [direct heme uptake system (IA048)] [Escherichia coli CFT073]	99.58	2148	100	9	0	1	2148	1	2148	0	3917
lcl|NJDB01000001.1_cds_OXL50925.1_234	1386	VFG042799(gi:15799791)	hofB / hcpB	Adhesion	(hofB/hcpB) hypothetical protein [Hemorrhagic Coli pili (HCP) (AI102)] [Escherichia coli O157:H7 str. EDL933]	100	1386	100	0	0	1	1386	1	1386	0	2560
lcl|NJDB01000001.1_cds_OXL50924.1_233	1203	VFG042798(gi:15799790)	hofC /hcpC	Adhesion	(hofC/hcpC) type IV pilin biogenesis protein [Hemorrhagic Coli pili (HCP) (AI102)] [Escherichia coli O157:H7 str. EDL933]	100	1203	100	0	0	1	1203	1	1203	0	2222
lcl|NJDB01000009.1_cds_OXL49240.1_147	504	VFG042094(gi:15832965)	iagB	ETT2	(iagB) hypothetical protein [ETT2 (SS017)] [Escherichia coli O157:H7 str. Sakai]	99.75	402	79.7619	1	0	103	504	1	402	0	737
lcl|NJDB01000013.1_cds_OXL48540.1_11	1383	VFG034652(gi:15800285)	ibeB		(ibeB) copper/silver efflux system outer membrane protein CusC [CFA/I fimbriae (CVF684)] [Escherichia coli O157:H7 str. EDL933]	100	1383	100	0	0	1	1383	1	1383	0	2555
lcl|NJDB01000035.1_cds_OXL46751.1_16	1734	VFG034688(gi:15834138)	ibeC		(ibeC) hypothetical protein [CFA/I fimbriae (CVF684)] [Escherichia coli O157:H7 str. Sakai]	100	1734	100	0	0	1	1734	1	1734	0	3203
lcl|NJDB01000027.1_cds_OXL47191.1_19	1269	VFG012874(gi:30064027)	ipaH		(ipaH) hypothetical protein [Mxi-Spa TTSS effectors controlled by MxiE (CVF465)] [Shigella flexneri 2a str. 2457T]	96.69	1269	100	42	0	1	1269	67	1335	0	2111
lcl|NJDB01000056.1_cds_OXL46147.1_10	336	VFG012837(gi:82524546)	ipaH2.5		(ipaH2.5) invasion plasmid antigen, fragment [Mxi-Spa TTSS effectors controlled by MxiE (CVF465)] [Shigella dysenteriae Sd197]	94.29	333	99.1071	19	0	4	336	1213	1545	9e-149	510
lcl|NJDB01000014.1_cds_OXL48425.1_41	390	VFG000832(gi:15804249)	ler	LEE	(ler) hypothetical protein [Ler (VF0192)] [Escherichia coli O157:H7 str. EDL933]	100	390	100	0	0	1	390	1	390	0	721
lcl|NJDB01000052.1_cds_OXL46193.1_1	2178	VFG034928(gi:291284300)	lifA / efa1	toxin/adhesion	(lifA/efa1) EHEC factor for adherence [LifA/Efa1 (CVF712)] [Escherichia coli O55:H7 str. CB9615]	99.95	2129	97.7502	1	0	1	2129	1	2129	0	3927
lcl|NJDB01000014.1_cds_OXL48399.1_15	612	VFG000806(gi:15804223)	map	LEE	(map) Type III secretion system effector Map, Rho guanine exchange factor [Map (VF0195)] [Escherichia coli O157:H7 str. EDL933]	100	612	100	0	0	1	612	1	612	0	1131
lcl|NJDB01000015.1_cds_OXL48372.1_132	888	VFG043096(gi:15802302)	motA	Flagelle	(motA) flagellar motor protein MotA [peritrichous flagella (AI140)] [Escherichia coli O157:H7 str. EDL933]	100	888	100	0	0	1	888	1	888	0	1640
lcl|NJDB01000015.1_cds_OXL48371.1_131	927	VFG043095(gi:15802301)	motB	Flagelle	(motB) flagellar motor protein MotB [peritrichous flagella (AI140)] [Escherichia coli O157:H7 str. EDL933]	99.89	927	100	1	0	1	927	1	927	0	1707
lcl|NJDB01000064.1_cds_OXL46039.1_6	1326	VFG002121(gi:15801940)	nleA / espI	T3SS non-LEE	(nleA/espI) Type III secretion system effector NleA [NleA/EspI (VF0338)] [Escherichia coli O157:H7 str. EDL933]	100	1326	100	0	0	1	1326	1	1326	0	2449
lcl|NJDB01000052.1_cds_OXL46195.1_5	990	VFG034932(gi:15803520)	nleB1	T3SS non-LEE	(nleB1) Type III secretion system effector nleB1 [LEE encoded T3SS (SS020)] [Escherichia coli O157:H7 str. EDL933]	100	990	100	0	0	1	990	1	990	0	1829
lcl|NJDB01000024.1_cds_OXL47452.1_76	981	VFG034942(gi:15800520)	nleB2	T3SS non-LEE	(nleB2) Type III secretion system effector NleB2 [LEE encoded T3SS (SS020)] [Escherichia coli O157:H7 str. EDL933]	100	981	100	0	0	1	981	1	981	0	1812
lcl|NJDB01000039.1_cds_OXL46596.1_42	126	VFG034951(gi:291281154)	nleB2-2	T3SS non-LEE OI36	(nleB2-2) NleB [NleB2-2 (CVF715)] [Escherichia coli O55:H7 str. CB9615]	97.37	114	90.4762	3	0	13	126	868	981	2e-54	195
lcl|NJDB01000024.1_cds_OXL47451.1_75	993	VFG002122(gi:15800521)	nleC	T3SS non-LEE	(nleC) Type III secretion system effector NleC, zinc metalloprotease [NleC (VF0340)] [Escherichia coli O157:H7 str. EDL933]	100	993	100	0	0	1	993	1	993	0	1834
lcl|NJDB01000024.1_cds_OXL47449.1_70	699	VFG012445(gi:15830104)	nleD	T3SS non-LEE	(nleD) hypothetical protein [NleD (CVF444)] [Escherichia coli O157:H7 str. Sakai]	100	699	100	0	0	1	699	1	699	0	1291
lcl|NJDB01000052.1_cds_OXL46194.1_4	675	VFG034954(gi:15803521)	nleE	T3SS non-LEE	(nleE) Type III secretion system effector NleE [LEE encoded T3SS (SS020)] [Escherichia coli O157:H7 str. EDL933]	100	675	100	0	0	1	675	1	675	0	1247
lcl|NJDB01000064.1_cds_OXL46036.1_2	570	VFG034966(gi:15801937)	nleF	T3SS non-LEE	(nleF) Type III secretion system effector NleF, caspase inhibitor [LEE encoded T3SS (SS020)] [Escherichia coli O157:H7 str. EDL933]	100	570	100	0	0	1	570	1	570	0	1053
lcl|NJDB01000007.1_cds_OXL49606.1_183	648	VFG034975(gi:15801929)	nleG-1	T3SS non-LEE	(nleG-1) hypothetical protein [NleG-1 (CVF719)] [Escherichia coli O157:H7 str. EDL933]	100	648	100	0	0	1	648	1	648	0	1197
lcl|NJDB01000145.1_cds_OXL45697.1_2	573	VFG035008(gi:209400919)	nleG-3	T3SS non-LEE	(nleG-3) non-LEE-encoded effector NleG [NleG-3 (CVF724)] [Escherichia coli O157:H7 str. EC4115]	99.83	573	100	1	0	1	573	1	573	0	1053
lcl|NJDB01000018.1_cds_OXL48028.1_100	576	VFG034992(gi:15801586)	nleG2-3	T3SS non-LEE	(nleG2-3) hypothetical protein [NleG2-3 (CVF722)] [Escherichia coli O157:H7 str. EDL933]	100	576	100	0	0	1	576	1	576	0	1064
lcl|NJDB01000126.1_cds_OXL45731.1_1	435	VFG035012(gi:15801754)	nleG5-1	T3SS non-LEE OI57	(nleG5-1) hypothetical protein [NleG5-1 (CVF725)] [Escherichia coli O157:H7 str. EDL933]	100	435	100	0	0	1	435	208	642	0	804
lcl|NJDB01000018.1_cds_OXL48026.1_98	642	VFG035022(gi:209400958)	nleG5-2	T3SS non-LEE	(nleG5-2) hypothetical protein [NleG5-2 (CVF726)] [Escherichia coli O157:H7 str. EC4115]	99.84	642	100	1	0	1	642	1	642	0	1181
lcl|NJDB01000145.1_cds_OXL45698.1_1	202	VFG035028(gi:387506605)	nleG6-1	T3SS non-LEE	(nleG6-1) T3SS secreted effector NleG-like protein [NleG6-1 (CVF727)] [Escherichia coli O55:H7 str. RM12579]	100	202	100	0	0	1	202	1	202	3e-108	374
lcl|NJDB01000018.1_cds_OXL48027.1_99	630	VFG035033(gi:15831409)	nleG6-2	T3SS non-LEE	(nleG6-2) hypothetical protein [NleG6-2 (CVF728)] [Escherichia coli O157:H7 str. Sakai]	100	630	100	0	0	1	630	1	630	0	1164
lcl|NJDB01000206.1_cds_OXL45610.1_1	288	VFG035038(gi:15832742)	nleG6-3	T3SS non-LEE	(nleG6-3) hypothetical protein [NleG6-3 (CVF729)] [Escherichia coli O157:H7 str. Sakai]	100	288	100	0	0	1	288	1	288	4e-156	532
lcl|NJDB01000054.1_cds_OXL46179.1_4	372	VFG035051(gi:260867989)	nleG7	T3SS non-LEE	(nleG7) T3SS secreted effector NleG-like protein [NleG7 (CVF730)] [Escherichia coli O111:H- str. 11128]	99.73	372	100	1	0	1	372	280	651	0	682
lcl|NJDB01000008.1_cds_OXL49433.1_177	651	VFG035053(gi:15803144)	nleG8-2	T3SS non-LEE	(nleG8-2) hypothetical protein [NleG8-2 (CVF731)] [Escherichia coli O157:H7 str. EDL933]	100	651	100	0	0	1	651	1	651	0	1203
lcl|NJDB01000024.1_cds_OXL47450.1_72	882	VFG035062(gi:15800522)	nleH1	T3SS non-LEE	(nleH1) Type III secretion system effector NleH1 [LEE encoded T3SS (SS020)] [Escherichia coli O157:H7 str. EDL933]	100	882	100	0	0	1	882	1	882	0	1629
lcl|NJDB01000064.1_cds_OXL46037.1_3	912	VFG035073(gi:15801938)	nleH2	T3SS non-LEE	(nleH2) Type III secretion system effector NleH2 [LEE encoded T3SS (SS020)] [Escherichia coli O157:H7 str. EDL933]	100	912	100	0	0	1	912	1	912	0	1685
lcl|NJDB01000016.1_cds_OXL48205.1_67	1089	VFG043568(gi:16764916)	ompD		(ompD) outer membrane porin precursor [Hek (AI384)] [Salmonella enterica subsp. enterica serovar Typhimurium str. LT2]	72.41	975	89.5317	193	49	76	1015	73	1006	3e-67	241
lcl|NJDB01000014.1_cds_OXL48422.1_38	600	VFG000829(gi:15804246)	orf4	LEE	(orf4) hypothetical protein [LEE encoded T3SS (SS020)] [Escherichia coli O157:H7 str. EDL933]	100	600	100	0	0	1	600	1	600	0	1109
lcl|NJDB01000009.1_cds_OXL49244.1_151	582	VFG042091(gi:15832969)	orgA	ETT2	(orgA) hypothetical protein [ETT2 (SS017)] [Escherichia coli O157:H7 str. Sakai]	99.83	582	100	1	0	1	582	1	582	0	1070
lcl|NJDB01000009.1_cds_OXL49242.1_149	432	VFG042093(gi:15832967)	orgB	ETT2	(orgB) hypothetical protein [ETT2 (SS017)] [Escherichia coli O157:H7 str. Sakai]	100	432	100	0	0	1	432	1	432	0	798
lcl|NJDB01000009.1_cds_OXL49263.1_172	180	VFG042074(gi:15832989)	pkgA	ETT2	(pkgA) hypothetical protein [ETT2 (SS017)] [Escherichia coli O157:H7 str. Sakai]	100	180	100	0	0	1	180	1	180	1e-96	333
lcl|NJDB01000001.1_cds_OXL50926.1_235	441	VFG042800(gi:15799792)	ppdD / hcpA	Adhesion	(ppdD/hcpA) putative major pilin subunit [Hemorrhagic Coli pili (HCP) (AI102)] [Escherichia coli O157:H7 str. EDL933]	100	441	100	0	0	1	441	1	441	0	815
lcl|NJDB01000009.1_cds_OXL49122.1_26	993	VFG000477(gi:16766230)	rpoS		(rpoS) sigma S (sigma 38) factor of RNA polymerase, major sigmafactor during stationary phase [RpoS (VF0112)] [Salmonella enterica subsp. enterica serovar Typhimurium str. LT2]	92.85	993	100	69	2	2	993	2	993	0	1439
lcl|NJDB01000014.1_cds_OXL48411.1_27	456	VFG000818(gi:15804235)	sepD	LEE	(sepD) Type III secretion system secretion switch protein SepD [LEE encoded T3SS (SS020)] [Escherichia coli O157:H7 str. EDL933]	100	456	100	0	0	1	456	1	456	0	843
lcl|NJDB01000014.1_cds_OXL48394.1_10	1056	VFG000801(gi:15804218)	sepL	LEE	(sepL) Type III secretion system secretion gatekeeper SepL [TTSS (VF0191)] [Escherichia coli O157:H7 str. EDL933]	100	1056	100	0	0	1	1056	1	1056	0	1951
lcl|NJDB01000014.1_cds_OXL48402.1_18	918	VFG000809(gi:15804226)	sepQ / escQ	LEE	(sepQ/escQ) Type III secetion system C ring protein EscQ [TTSS (VF0191)] [Escherichia coli O157:H7 str. EDL933]	100	918	100	0	0	1	918	1	918	0	1696
lcl|NJDB01000014.1_cds_OXL48408.1_24	300	VFG000815(gi:15804232)	sepZ / espZ	LEE	(sepZ/espZ) Type III secretion system effector EspZ [TTSS (VF0191)] [Escherichia coli O157:H7 str. EDL933]	100	300	100	0	0	1	300	1	300	7e-163	555
lcl|NJDB01000019.1_cds_OXL47865.1_25	771	VFG013070(gi:82778664)	shuV	iron	(shuV) ATP-binding component of hemin transport system [Shu (VF0256)] [Shigella dysenteriae Sd197]	98.83	771	100	9	0	1	771	1	771	0	1375
lcl|NJDB01000042.1_cds_OXL46458.1_2	2697	VFG000846(gi:75994477)	stcE		(stcE) metalloprotease [StcE (VF0209)] [Escherichia coli O157:H7 str. EDL933]	100	2697	100	0	0	1	2697	1	2697	0	4981
lcl|NJDB01000079.1_cds_OXL45917.1_4	948	VFG033850(gi:260854747)	stx1A	toxin	(stx1A) Shiga toxin 1 subunit A [Shiga-like toxin (CVF452)] [Escherichia coli O26:H11 str. 11368]	100	948	100	0	0	1	948	10	957	0	1751
lcl|NJDB01000078.1_cds_OXL45926.1_4	960	VFG043753(gi:156185969)	stx2A	toxin	(stx2A) Shiga toxin 2c subunit A [Shiga-like toxin, Stx2c (TX077)] [Escherichia coli O177:NM str. 06-5121]	99.38	960	100	6	0	1	960	1	960	0	1740
lcl|NJDB01000078.1_cds_OXL45925.1_3	270	VFG043756(gi:22001099)	stx2dB	toxin	(stx2dB) Shiga toxin 2 variant d B subunit [Shiga-like toxin, Stx2d (TX078)] [Escherichia coli O91:H21 str. B2F1]	100	270	100	0	0	1	270	1	270	3e-146	499
lcl|NJDB01000079.1_cds_OXL45916.1_3	270	VFG001829(gi:82776677)	stxB	toxin	(stxB) Shiga toxin subunit B precursor [Shiga toxin (VF0117)] [Shigella dysenteriae Sd197]	100	270	100	0	0	1	270	1	270	3e-146	499
lcl|NJDB01000015.1_cds_OXL48368.1_128	1662	VFG043092(gi:15802298)	tar / cheM	Flagelle	(tar/cheM) methyl-accepting chemotaxis protein II [peritrichous flagella (AI140)] [Escherichia coli O157:H7 str. EDL933]	99.94	1662	100	1	0	1	1662	1	1662	0	3066
lcl|NJDB01000231.1_cds_OXL45580.1_2	147	VFG034740(gi:15830379)	tccP2		(tccP2) EspF-like protein [TccP2 (CVF686)] [Escherichia coli O157:H7 str. Sakai]	100	147	100	0	0	1	147	424	570	7e-78	272
lcl|NJDB01000014.1_cds_OXL48398.1_14	1659	VFG000805(gi:15804222)	tir	LEE	(tir) translocated intimin receptor protein [Tir (VF0193)] [Escherichia coli O157:H7 str. EDL933]	98.93	1677	101.085	0	6	1	1659	1	1677	0	2981
lcl|NJDB01000047.1_cds_OXL46305.1_12	9510	VFG033076(gi:387885662)	toxB		(toxB) toxin B [ToxB (CVF424)] [Escherichia coli O157:H7 str. Xuzhou21]	99.99	9510	100	1	0	1	9510	1	9510	0	17560
lcl|NJDB01000026.1_cds_OXL47257.1_16	4767	VFG035942(gi:15833734)	upaG / ehaG	Adhesion	(upaG/ehaG) hypothetical protein [UpaG adhesin, trimeric AT (CVF740)] [Escherichia coli O157:H7 str. Sakai]	100	4767	100	0	0	1	4767	1	4767	0	8804
lcl|NJDB01000038.1_cds_OXL46606.1_2	2142	VFG041051(gi:15799916)	vgrG	T6SS	(vgrG) hypothetical protein [EHS (SS185)] [Escherichia coli O157:H7 str. EDL933]	99.91	2142	100	2	0	1	2142	1	2142	0	3945
lcl|NJDB01000016.1_cds_OXL48214.1_77	540	VFG042398(gi:15800799)	ycbQ	Adhesion	(ycbQ) putative fimbrial-like protein [E. coli YcbQ laminin-binding fimbriae (ELF) (AI005)] [Escherichia coli O157:H7 str. EDL933]	100	540	100	0	0	1	540	10	549	0	998
lcl|NJDB01000016.1_cds_OXL48215.1_78	702	VFG042399(gi:15800800)	ycbR	Adhesion	(ycbR) putative chaperone [E. coli YcbQ laminin-binding fimbriae (ELF) (AI005)] [Escherichia coli O157:H7 str. EDL933]	100	702	100	0	0	1	702	1	702	0	1297
lcl|NJDB01000016.1_cds_OXL48216.1_80	1071	VFG042401(gi:15800801)	ycbT	Adhesion	(ycbT) fimbrial protein [E. coli YcbQ laminin-binding fimbriae (ELF) (AI005)] [Escherichia coli O157:H7 str. EDL933]	100	978	91.3165	0	0	1	978	1	978	0	1807
lcl|NJDB01000016.1_cds_OXL48217.1_81	528	VFG042402(gi:15800802)	ycbU	Adhesion	(ycbU) hypothetical protein [E. coli YcbQ laminin-binding fimbriae (ELF) (AI005)] [Escherichia coli O157:H7 str. EDL933]	100	477	90.3409	0	0	52	528	1	477	0	881
lcl|NJDB01000016.1_cds_OXL48218.1_82	516	VFG042403(gi:15800803)	ycbV	Adhesion	(ycbV) putative fimbrial-like protein [E. coli YcbQ laminin-binding fimbriae (ELF) (AI005)] [Escherichia coli O157:H7 str. EDL933]	99.81	516	100	1	0	1	516	49	564	0	950
lcl|NJDB01000009.1_cds_OXL49236.1_143	492	VFG042096(gi:15832962)	ygeG	ETT2	(ygeG) hypothetical protein [ETT2 (SS017)] [Escherichia coli O157:H7 str. Sakai]	100	492	100	0	0	1	492	1	492	0	909
lcl|NJDB01000009.1_cds_OXL49238.1_145	1377	VFG042097(gi:15832963)	ygeH	ETT2	(ygeH) transcriptional regulator [ETT2 (SS017)] [Escherichia coli O157:H7 str. Sakai]	100	1377	100	0	0	1	1377	1	1377	0	2543
lcl|NJDB01000038.1_cds_OXL46610.1_6	225	VFG041049(gi:15799912)	Z0263	T6SS	(Z0263) hypothetical protein [EHS (SS185)] [Escherichia coli O157:H7 str. EDL933]	100	225	100	0	0	1	225	1	225	2e-121	416
lcl|NJDB01000016.1_cds_OXL48230.1_96	1041	VFG043544(gi:15800816)	ompA		(Z1307) outer membrane protein A [OmpA (AI330)] [Escherichia coli O157:H7 str. EDL933]	100	1041	100	0	0	1	1041	1	1041	0	1923
lcl|NJDB01000018.1_cds_OXL47987.1_52	564	VFG042713(gi:15801631)	Z2200	Adhesion	(Z2200) putative major fimbrial subunit [F9 fimbriae (AI090)] [Escherichia coli O157:H7 str. EDL933]	99.82	564	100	1	0	1	564	1	564	0	1038
lcl|NJDB01000018.1_cds_OXL47986.1_51	720	VFG042714(gi:15801632)	Z2201	Adhesion	(Z2201) putative fimbrial chaperone protein [F9 fimbriae (AI090)] [Escherichia coli O157:H7 str. EDL933]	100	720	100	0	0	1	720	1	720	0	1330
lcl|NJDB01000018.1_cds_OXL47985.1_50	2652	VFG042715(gi:15801633)	Z2203	Adhesion	(Z2203) putative fimbrial usher protein [F9 fimbriae (AI090)] [Escherichia coli O157:H7 str. EDL933]	100	2652	100	0	0	1	2652	1	2652	0	4898
lcl|NJDB01000018.1_cds_OXL47984.1_49	531	VFG042716(gi:15801634)	Z2204	Adhesion	(Z2204) putative fimbrial-like protein [F9 fimbriae (AI090)] [Escherichia coli O157:H7 str. EDL933]	100	531	100	0	0	1	531	1	531	0	981
lcl|NJDB01000018.1_cds_OXL47983.1_48	504	VFG042717(gi:15801635)	Z2205	Adhesion	(Z2205) putative fimbrial-like protein [F9 fimbriae (AI090)] [Escherichia coli O157:H7 str. EDL933]	100	504	100	0	0	1	504	1	504	0	931
lcl|NJDB01000018.1_cds_OXL47982.1_47	915	VFG042718(gi:15801636)	Z2206	Adhesion	(Z2206) putative adhesin; FimH protein [F9 fimbriae (AI090)] [Escherichia coli O157:H7 str. EDL933]	100	915	100	0	0	1	915	1	915	0	1690
lcl|NJDB01000014.1_cds_OXL48427.1_43	819	VFG000834(gi:15804251)	Z5143	LEE	(Z5143) hypothetical protein [LEE locus encoded TTSS (CVF431)] [Escherichia coli O157:H7 str. EDL933]	100	819	100	0	0	1	819	1	819	0	1513
LEE: locus of enterocyte effacement
T2SS: Type 2 secretion system
T3SS: Type 3 secretion system
T6SS: Type 6 secretion system
ETT2: Escherichia coli type III secretion system 2
T5aSS: type Va secretion system
